# Supplementary material for: Impact of the Age of Cecal Material Transfer Donors on Alzheimer’s Disease Pathology in 5xFAD Mice
Source: Microorganisms. 2021 Dec 9;9(12):2548. doi: 10.3390/microorganisms9122548 (PMC8708188; doi:10.3390/microorganisms9122548)
Supplement: Supplementary file 1 [file microorganisms-09-02548-s001.zip]

Archive with 1 entries (1 files):
- microorganisms-1446985-supplementary.pdf
